# Supplementary material for: Genetic Variation and Genotype by Environment Interaction for Agronomic Traits in Maize (Zea mays L.) Hybrids
Source: Plants (Basel). 2022 Jun 6;11(11):1522. doi: 10.3390/plants11111522 (PMC9182618; doi:10.3390/plants11111522)
Supplement: Supplementary file 1 [file plants-11-01522-s001.zip]

Archive with 1 entries (1 files):
- plants-1638252-supplementary.pdf
